# Supplementary material for: Study of Cytotoxicity of 3-Azabicyclo[3.1.0]hexanes and Cyclopropa[a]pyrrolizidines Spiro-Fused to Acenaphthylene-1(2H)-one and Aceanthrylene-1(2H)-one Fragments Against Tumor Cell Lines
Source: Int J Mol Sci. 2025 Apr 8;26(8):3474. doi: 10.3390/ijms26083474 (PMC12026830; doi:10.3390/ijms26083474)
Supplement: Supplementary file 1 [file ijms-26-03474-s001.zip]

Archive with 1 entries (1 files):
- ijms-3516187-supplementary.pdf
